# Supplementary material for: Genetic variation in NDFIP1 modifies the metabolic patterns in immune cells of multiple sclerosis patients
Source: Sci Rep. 2021 Nov 1;11:21371. doi: 10.1038/s41598-021-00528-8 (PMC8560952; doi:10.1038/s41598-021-00528-8)
Supplement: Supplementary file 2 — Supplementary Information 2. [file 41598_2021_528_MOESM2_ESM.xlsx]

## Sheet: Hoja1
Table S1. SNPs in the 5' NDFIP1 linkage dissequilibrium block and regulatory information according to RegulomeDB
RS_Number	Coord	Distance	D'	R2	RegulomeDB
					Score	Rank
rs4385236	chr5:141513396	22809	1.0	1.0	0.98	3b
rs4912622	chr5:141490587	0	1.0	1.0	0.96769	1d
rs12653866	chr5:141489921	-666	1.0	1.0	0.945	2b
rs7718955	chr5:141521459	30872	1.0	0.9958	0.90289	2b
rs61643712	chr5:141504394	13807	0.9787	0.934	0.89938	5
rs2338822	chr5:141503059	12472	1.0	1.0	0.87917	1f
rs6580224	chr5:141489306	-1281	1.0	1.0	0.85903	2b
rs4912804	chr5:141493614	3027	1.0	1.0	0.85505	3a
rs11749731	chr5:141500436	9849	1.0	1.0	0.85	1c
rs6882226	chr5:141503870	13283	1.0	1.0	0.80781	3a
rs6877864	chr5:141503839	13252	1.0	1.0	0.70497	4
rs1036207	chr5:141499041	8454	1.0	1.0	0.66864	3a
rs10875596	chr5:141495715	5128	1.0	1.0	0.66703	1f
rs11750521	chr5:141500704	10117	1.0	1.0	0.65862	5
rs6874308	chr5:141506911	16324	1.0	1.0	0.63525	5
rs10569192	chr5:141489668	-919	1.0	1.0	0.60906	4
rs12515668	chr5:141496090	5503	1.0	1.0	0.60906	4
rs12653848	chr5:141489853	-734	1.0	1.0	0.60906	4
rs12656877	chr5:141490091	-496	1.0	1.0	0.60906	4
rs13184323	chr5:141494719	4132	1.0	1.0	0.60906	4
rs1835965	chr5:141501771	11184	1.0	1.0	0.60906	4
rs6580225	chr5:141489381	-1206	1.0	1.0	0.60906	4
rs10041497	chr5:141514582	23995	1.0	1.0	0.58955	5
rs1036209	chr5:141498632	8045	1.0	1.0	0.58955	5
rs2338823	chr5:141502809	12222	1.0	1.0	0.58955	5
rs249677	chr5:141539339	48752	0.9911	0.9098	0.58955	5
rs4912623	chr5:141505462	14875	1.0	1.0	0.58955	5
rs4912807	chr5:141519296	28709	1.0	1.0	0.58955	5
rs6883827	chr5:141504991	14404	1.0	1.0	0.58955	5
rs11739961	chr5:141508488	17901	1.0	1.0	0.55436	1f
rs249641	chr5:141525305	34718	1.0	1.0	0.55436	1f
rs249642	chr5:141524980	34393	1.0	1.0	0.55436	1f
rs249643	chr5:141524746	34159	1.0	1.0	0.55436	1f
rs6863411	chr5:141513204	22617	1.0	1.0	0.55436	1f
rs7705042	chr5:141492419	1832	1.0	1.0	0.55436	1f
rs166079	chr5:141528959	38372	1.0	1.0	0.55317	1f
rs10463348	chr5:141502035	11448	1.0	1.0	0.5421	5
rs11301861	chr5:141490419	-168	1.0	1.0	0.52725	3a
rs181826	chr5:141526057	35470	1.0	1.0	0.51392	7
rs249681	chr5:141538017	47430	1.0	0.9958	0.51392	7
rs6860138	chr5:141509985	19398	1.0	1.0	0.49995	1f
rs10079513	chr5:141495092	4505	1.0	1.0	0.4986	6
rs249638	chr5:141530696	40109	1.0	1.0	0.45558	1f
rs6580223	chr5:141489027	-1560	1.0	1.0	0.44716	2b
rs6580228	chr5:141510448	19861	1.0	1.0	0.44483	5
rs10699671	chr5:141518940	28353	1.0	1.0	0.41613	5
rs11278435	chr5:141516479	25892	1.0	1.0	0.41041	6
rs35952555	chr5:141506555	15968	1.0	1.0	0.3429	6
rs7712237	chr5:141496464	5877	1.0	1.0	0.2909	6
rs3765011	chr5:141517665	27078	1.0	1.0	0.265	6
rs1062158	chr5:141523000	32413	1.0	1.0	0.22271	1f
rs2043280	chr5:141513691	23104	1.0	1.0	0.22271	1f
rs7709361	chr5:141513854	23267	1.0	1.0	0.22271	1f
rs9324866	chr5:141497650	7063	1.0	1.0	0.22271	1f
rs7700687	chr5:141491985	1398	1.0	0.9958	0.191	5
rs1835966	chr5:141501508	10921	1.0	1.0	0.18674	6
rs10068717	chr5:141494934	4347	1.0	1.0	0.18412	7
rs12655465	chr5:141522213	31626	1.0	1.0	0.18412	7
rs2338821	chr5:141509433	18846	1.0	1.0	0.18412	7
rs4391200	chr5:141509537	18950	1.0	1.0	0.18412	7
rs4912805	chr5:141493685	3098	1.0	1.0	0.18412	7
rs6580229	chr5:141510754	20167	1.0	1.0	0.18412	7
rs7737631	chr5:141506615	16028	1.0	1.0	0.18412	7
rs10062349	chr5:141509597	19010	1.0	1.0	0.17392	5
rs13188700	chr5:141495139	4552	1.0	1.0	0.17046	6
rs249639	chr5:141528342	37755	1.0	0.9958	0.16346	6
rs449454	chr5:141533062	42475	1.0	0.9958	0.14536	6
rs413214	chr5:141530157	39570	1.0	1.0	0.13454	5
rs7733850	chr5:141515564	24977	1.0	1.0	0.11093	6
rs7705547	chr5:141514027	23440	1.0	1.0	0.0	5
